# Supplementary material for: High Green Light Substitution Reduces Tipburn Incidence in Romaine Lettuce Grown in a Plant Factory with Artificial Lighting
Source: Plants (Basel). 2026 Jan 9;15(2):208. doi: 10.3390/plants15020208 (PMC12845428; doi:10.3390/plants15020208)
Supplement: Supplementary file 1 [file plants-15-00208-s001.zip]

Archive with 1 entries (1 files):
- plants-4040211-supplementary.pdf
